# Supplementary material for: Carbon-Based Ternary Nanocomposite: Bullet Type ZnO–SWCNT–CuO for Substantial Solar-Driven Photocatalytic Decomposition of Aqueous Organic Contaminants
Source: Molecules. 2022 Dec 12;27(24):8812. doi: 10.3390/molecules27248812 (PMC9784868; doi:10.3390/molecules27248812)
Supplement: Supplementary file 1 [file molecules-27-08812-s001.zip]

Archive with 1 entries (1 files):
- molecules-2021154-supplementary.pdf
